# Supplementary material for: Stiff substrates increase YAP-signaling-mediated matrix metalloproteinase-7 expression
Source: Oncogenesis. 2015 Sep 7;4(9):e165–. doi: 10.1038/oncsis.2015.24 (PMC4767936; doi:10.1038/oncsis.2015.24)
Supplement: Supplementary Tables [file oncsis201524x5.xls]

## Sheet: Sheet1
Table S1: Taget sequences for siRNA analysis
Gene	sense (5'-3')
MMP-7	CTCCATTTAGCAATTATGTCA
integrin-α2	CCAAAGAAGAAATGATTGTAG
integrin-β1	TTCAACTGTGATAGATCCAAT
YAP	CAGGAATTGAGAACAATGACG
Table S2: Primers for real-time quantitative PCR analysis
Gene	Forward Primer (5'-3')	Reverse Primer (5'-3')
MMP-7	GGGCAAAGAGATCCCCCTGCAT	CCCAGGCGCAAAGGCATGAG
MMP-14	GGGACCTACGTACCCACACA	CTCATGGCCTTCATGGTGTCT
MMP-23	GCCTGATGCACTCACAACAC	CTGTCGAGGCATCCGTAGAG
MMP-24	TCTTTAAGGATCGCTGGTTCTGG	ACCGTCACCTCCTTAAACACC
MMP-27	ACTGGCTCAGGCATATCTC	TCTCAAGGGTGTTTGAGTCC
β-actin	GAGCCTCGCCTTTGCCGATCC	ACATGCCGGAGCCGTTGTCG
